# Supplementary material for: Isolation of Native Arbuscular Mycorrhizal Fungi within Young Thalli of the Liverwort Marchantia paleacea
Source: Plants (Basel). 2019 May 30;8(6):142. doi: 10.3390/plants8060142 (PMC6631804; doi:10.3390/plants8060142)
Supplement: Supplementary file 1 [file plants-08-00142-s001.zip]

Archive with 1 entries (1 files):
- plants-500447-SI.pdf
